# Supplementary material for: Plasma Metabolite Signatures in Male Carriers of Genetic Variants Associated with Non-Alcoholic Fatty Liver Disease
Source: Metabolites. 2023 Feb 13;13(2):267. doi: 10.3390/metabo13020267 (PMC9964056; doi:10.3390/metabo13020267)
Supplement: Supplementary file 1 [file metabolites-13-00267-s001.zip]

Archive with 1 entries (1 files):
- metabolites-2201162-supplementary.pdf
